# Supplementary material for: CeO2-Supported TiO2−Pt Nanorod Composites as Efficient Catalysts for CO Oxidation
Source: Molecules. 2023 Feb 16;28(4):1867. doi: 10.3390/molecules28041867 (PMC9959209; doi:10.3390/molecules28041867)
Supplement: Supplementary file 1 [file molecules-28-01867-s001.zip]

Archive with 1 entries (1 files):
- molecules-2198344-supplementary.pdf
